# Supplementary material for: ISUOG Consensus Statement on sonographic assessment of the endometrium: how to perform a gynecological ultrasound scan and report the findings
Source: Ultrasound Obstet Gynecol. 2026 Jan 16;67(2):241–58. doi: 10.1002/uog.70163 (PMC12865526; doi:10.1002/uog.70163)
Supplement: Supplementary file 1 — Videoclips S1 and S2 Grayscale (Videoclip S1) and power Doppler (Videoclip S2) ultrasonographic examples of a non‐linear midline. [file UOG-67-241-s001.zip]

Archive with 2 entries (2 files):
- UOG 70163-Video S1_e.mp4
- UOG 70163-Video S2_e.mp4
